# Supplementary material for: Increased Risk of Tourette Syndrome with Leukotriene Modifier Use in Children with Allergic Diseases and Asthma: A Nationwide Population-Based Study
Source: Children (Basel). 2022 Oct 22;9(11):1607. doi: 10.3390/children9111607 (PMC9688072; doi:10.3390/children9111607)
Supplement: Supplementary file 1 [file children-09-01607-s001.zip]

Archive with 1 entries (1 files):
- children-1879853-supplementary.pdf
